# Supplementary material for: The Odad3 Gene Is Necessary for Spermatozoa Development and Male Fertility in Mice
Source: Cells. 2024 Jun 18;13(12):1053. doi: 10.3390/cells13121053 (PMC11201558; doi:10.3390/cells13121053)
Supplement: Supplementary file 1 [file cells-13-01053-s001.zip]

Archive with 1 entries (1 files):
- cells-3007277-supplementary.pdf
